# Supplementary material for: Alkaline-Enhanced Poly(Acrylic Acid)/Sodium Alginate/PEO Hydrogels: Structural Modifications and Functional Properties for Agriculture
Source: Gels. 2026 May 2;12(5):395. doi: 10.3390/gels12050395 (PMC13205510; doi:10.3390/gels12050395)
Supplement: Supplementary file 1 [file gels-12-00395-s001.zip]

Archive with 1 entries (1 files):
- gels-4258597-supplementary.pdf
